# Supplementary material for: Wild Olive Genotypes as a Valuable Source of Resistance to Defoliating Verticillium dahliae
Source: Front Plant Sci. 2021 Jul 1;12:662060. doi: 10.3389/fpls.2021.662060 (PMC8281240; doi:10.3389/fpls.2021.662060)
Supplement: Supplementary file 2 [file Table_1.XLSX]

## Sheet: Suppl. Table S1
	Supplementary Table S1.
	Genotipe	Category	MNQ 120 dai	MNQ 120 dai (standard error)	Symptoms 120 dai (FMS)	Symptoms 120 dai (FMS)(standard error)
	GUA3	R	4.57784e-05	7.3783e-06	0.0666667	0.0666667
	ACZ3	R	5.03562e-05	9.23587e-06	0.266667	0.180534
	CEH23	R	0.000130053	5.14718e-05	1	0.34641
	ACO14	R	0.000175838	5.44835e-05	0.275	0.110868
	AMK14	R	0.000255932	0.000121094	0.925	0.453459
	DHO6B	R	0.000286597	0.000168365	0.4	0.4
	ACO1	R	0.000311765	0.000110344	0.625	0.306526
	AMK27	R	0.00035533	0.000143615	0.85	0.567891
	TAM12	R	0.000357618	0.000121092	0.133333	0.03849
	FRANTOIO	R	0.000412954	0.00015952	0.506667	0.137981
	CEH8	R	0.000482865	5.31021e-05	0.741667	0.310428
	AOU3	R	0.000646321	0.000273221	0.583333	0.19317
	AMS17	R	0.000768936	0.000424308	0.7	0.221944
	DHO6A	R	0.00101938	0.000512266	0.385278	0.175291
	AMK5	R	0.00131089	0.000409725	0.144167	0.0785174
	ACO15	R	0.0019092	0.000875163	0.0777778	0.0484322
	AJA12	MS	0.000204394	0.00010651	1	0.56306
	TAM3	MS	0.000298676	0.000191542	1.46667	1.27192
	ACO18	MS	0.00097209	0.000563238	1.3	0.434826
	ARC1	MS	0.00126492	0.000683864	1.625	0.463199
	ACZ7	MS	0.00175654	0.00132467	1.375	0.254776
	AJA6	MS	0.00202116	0.000955378	1.8	0.2
	APR1	MS	0.00212552	0.00105427	1.5625	0.2375
	AMK21	MS	0.00953949	0.00583681	1.86667	0.316228
	ACZ1	MS	0.0103332	0.00420669	1.48333	0.451569
	GUA6	MS	0.0149066	0.00287992	1.99	0.567832
	DHO1	MS	0.0582556	0.0459342	1.43333	0.554109
	ARBEQUINA	MS	1.59442	0.934944	1.91812	0.327139
	ACZ5	S	0.000402576	0.000189537	2.7	0.550757
	GUA7	S	0.000539201	6.16632e-05	2.79667	0.0405061
	ACZ9	S	0.000926889	0.000701843	2.675	0.325
	CER1	S	0.00340842	0.0010222	2.85	0.501387
	CEH21	S	0.00365349	0.00111685	3.01667	0.419325
	AMK12	S	0.00560937	0.00310878	2.75	0.946485
	AOU10	S	0.00846895	0.00267897	2.85	0.211476
	GUA9	S	0.0512508	0.0233428	2.75	0.473211
	AJA1	S	0.0654485	0.0104934	2.8	0.761509
	FRA3	S	0.0767325	0.00615182	2.80645	0.696884
	AMS15	S	0.11603	0.0420177	2.63226	0.786991
	TAM4	S	1.39234	0.617969	2.9871	0.479608
	FRA2	ES	0.00139231	0.000661697	3.94	0.0476095
	AMS19	ES	0.00252139	0.00145992	3.25	0.75
	AMK9	ES	0.00576884	0.00446697	2.56667	0.8557
	CER3	ES	0.00968315	0.00774662	4	0
	GUA2	ES	0.0107084	0.00413548	3.775	0.197981
	ACZ10	ES	0.0123644	0.00739526	3.23333	0.392994
	DHO10A	ES	0.0134705	0.00802026	3.5	0.396746
	GUA4	ES	0.0138726	0.00247759	4	0
	ACZ8	ES	0.015067	0.00945664	3.45	0.196968
	GUA5	ES	0.0188977	0.0146748	3.95	0.05
	GUA8	ES	0.0193483	0.0129124	3.35	0.261179
	AOU4	ES	0.0233419	0.0105939	4	0
	DHO10B	ES	0.0320333	0.0201688	3.4	0.476095
	AJA4	ES	0.0399562	0.0140426	4	0
	CUS14	ES	0.0409942	0.0132575	3.625	0.375
	AMK34	ES	0.0474954	0.0206778	3.35484	0.373823
	CUS3	ES	0.0607216	0.0195039	3.75714	0.242857
	DHO6C	ES	0.065243	0.0280749	2.8	1.2
	CUS6	ES	0.0910282	0.0878454	3.9	0.1
	DHO12A	ES	0.140023	0.13867	3.86667	0.0666667
	GUA1	ES	0.194783	0.0410916	4	0
	DHO8A	ES	0.256908	0.140992	4	0
	AOU11	ES	0.369927	0.199568	3.45161	0.30139
	AJA17	ES	0.375773	0.151664	4	0
	AMK6	ES	0.40873	0.175027	3.3	0.382487
	CEH20	ES	0.582041	0.191031	3.9	0.1
	AMK25	ES	1.28707	0.355553	3.91667	0.0833333
	PICUAL	ES	3.13093	0.977718	4	0
	AMK16	ES	3.48615	1.446	4	0
	MAR1	ES	3.56601	0.956254	4	0
	FRA1	ES	3.6588	1.3281	4	0
